# Supplementary material for: Accelerating Evidence Synthesis: A BERT-Assisted Workflow for Meta-Analyses of Radiotherapy Complications in Nasopharyngeal Carcinoma
Source: Reports (MDPI). 2026 Mar 18;9(1):90. doi: 10.3390/reports9010090 (PMC13030188; doi:10.3390/reports9010090)
Supplement: Supplementary file 1 [file reports-09-00090-s001.zip]

Archive with 1 entries (1 files):
- reports-4086344-supplementary.pdf
